# Supplementary material for: iPSC-Derived Striatal Medium Spiny Neurons from Patients with Multiple System Atrophy Show Hypoexcitability and Elevated α-Synuclein Release
Source: Cells. 2023 Jan 4;12(2):223. doi: 10.3390/cells12020223 (PMC9856678; doi:10.3390/cells12020223)
Supplement: Supplementary file 1 [file cells-12-00223-s001.zip]

Archive with 1 entries (1 files):
- cells-2124952-supplementary.pdf
